# Supplementary material for: Eco-Friendly Extraction of Olive Leaf Phenolics and Terpenes: A Comparative Performance Analysis Against Conventional Methods
Source: Foods. 2025 Aug 29;14(17):3030. doi: 10.3390/foods14173030 (PMC12428601; doi:10.3390/foods14173030)
Supplement: Supplementary file 1 [file foods-14-03030-s001.zip]

Archive with 1 entries (1 files):
- foods-3750529-supplementary.pdf
